# Supplementary material for: Effect of very large body mass loss on energetics, mechanics and efficiency of walking in adults with obesity: mass‐driven versus behavioural adaptations
Source: J Physiol. 2021 Sep 28;600(4):979–96. doi: 10.1113/JP281710 (PMC9293213; doi:10.1113/JP281710)
Supplement: Supplementary file 2 — Statistical Summary Document [file TJP-600-979-s004.xlsx]

## Sheet: Statistical Summary Table
Statistical Summary Document
Manuscript Title:	Effect of very large body mass loss on energetics, mechanics and efficiency of walking in adults with obesity: mass-driven vs behavioural adaptations
Authors:	Davide Malatesta, Julien Favre, Baptiste Ulrich, Didier Hans, Michel Suter, Lucie Favre, Aitor Fernández Menéndez
Animal model used, if applicable:	N/A
Underlying hypothesis:	It was hypothesized that bariatric surgery may decrease the mass-normalized NCw as a consequence of a reduction in the total body mass as well as an increase in mechanical efficiency, which would allow the muscles to provide similar mass-normalized total mechanical work in favourable conditions. Moreover, compared to 1 year after surgery, these mass-driven and adaptive gait changes would be great…
Definitions of ‘n’:	Number of participant at the three time points (Baseline, prebariatric surgery; Post 1, -25% of initial body mass (~6.6 months average) after bariatric surgery; Post 2, 12 months after bariatric surgery)
Statistical summary table:
Experimental question number	Finding/ conclusion	Experimental location/variable	Mean value		Standard Deviation	n	Exact P value (main time effect)	Figure/table in which data are presented	Units	Data comparisons	Statistical test	Any other experimental factors	Comments
Multiple tests of the same question are shown in different rows		e.g. cortex vs cerebellum or genotype	(or other summary statistic)		(SD)	(value)	If P is considered significant against a stated confidence limit, authors may indicate this in bold.The exact value must be stated unless P is less than 0.0001, in which case < is permitted.			e.g. WT vs KO		e.g. subjects’ age or sex	e.g. observation
1. Effect of bariatric surgery on anthropometrics	Baseline > Post 1 > Post 2	Body mass index (BMI) (kg/m^2)	Baseline	42.7	4.6	9	< 0.0001	Table 1	kg/m^2	Baseline vs Post 1 vs Post 2	Linear mixed model with participants set as a random effect (post-hoc: Bonferroni test)
			Post 1	31.7	4.4	9
			Post 2	29.5	6.5	9
	Baseline > Post 1 > Post 2	Body mass (kg)	Baseline	114.7	10.5	9	< 0.0001	Table 1	kg	Baseline vs Post 1 vs Post 2	Linear mixed model with participants set as a random effect (post-hoc: Bonferroni test)
			Post 1	85.3	10.1	9
			Post 2	78.6	14.5	9
	Baseline > Post 1 and Post 2	Lean body mass (kg)	Baseline	52.4	5.4	9	< 0.0001	Table 1	kg	Baseline vs Post 1 vs Post 2	Linear mixed model with participants set as a random effect (post-hoc: Bonferroni test)
			Post 1	45.6	5.5	9
			Post 2	45.7	5.6	8
	Baseline > Post 1 > Post 2	Fat body mass (kg)	Baseline	58.1	11.5	9	< 0.0001	Table 1	kg	Baseline vs Post 1 vs Post 2	Linear mixed model with participants set as a random effect (post-hoc: Bonferroni test)
			Post 1	36.1	10.6	9
			Post 2	29.9	15.5	8
	Baseline > Post 1 > Post 2	Fat body mass (%body mass)	Baseline	50.3	6.3	9	< 0.0001	Table 1	% Body mass	Baseline vs Post 1 vs Post 2	Linear mixed model with participants set as a random effect (post-hoc: Bonferroni test)
			Post 1	41.8	8.1	9
			Post 2	35.9	12.2	8
	Baseline > Post 2	Android/gynoid	Baseline	1.24	0.24	9	0.006	Table 1	-	Baseline vs Post 1 vs Post 2	Linear mixed model with participants set as a random effect (post-hoc: Bonferroni test)
			Post 1	1.15	0.14	9
			Post 2	1.03	0.12	8
	Baseline > Post 1 and Post 2	VAT (cm^3)	Baseline	2.58	1.2	9	< 0.0001	Table 1	cm^3	Baseline vs Post 1 vs Post 2	Linear mixed model with participants set as a random effect (post-hoc: Bonferroni test)
			Post 1	1.11	0.4	9
			Post 2	0.82	0.5	8
	Baseline > Post 1 and Post 2	Lower limb mass (kg)	Baseline	39.5	6.9	9	< 0.0001	Table 1	kg	Baseline vs Post 1 vs Post 2	Linear mixed model with participants set as a random effect (post-hoc: Bonferroni test)
			Post 1	28.9	4.6	9
			Post 2	27.9	6.1	8
	Baseline > Post 1 and Post 2	Lean lower limb mass (kg)	Baseline	19.8	1.9	9	< 0.0001	Table 1	kg	Baseline vs Post 1 vs Post 2	Linear mixed model with participants set as a random effect (post-hoc: Bonferroni test)
			Post 1	16	2.1	9
			Post 2	16.2	1.5	8
	Baseline > Post 1 and Post 2	Fat lower limb mass (kg)	Baseline	18.8	6.8	9	< 0.0001	Table 1	kg	Baseline vs Post 1 vs Post 2	Linear mixed model with participants set as a random effect (post-hoc: Bonferroni test)
			Post 1	11.9	4.2	9
			Post 2	10.8	5.8	8
	Baseline > Post 1 and Post 2	Upper limb mass (kg)	Baseline	12.1	1.2	9	< 0.0001	Table 1	kg	Baseline vs Post 1 vs Post 2	Linear mixed model with participants set as a random effect (post-hoc: Bonferroni test)
			Post 1	8.8	1.6	9
			Post 2	8.5	1.8	8
	Baseline > Post 1 and Post 2	Lean upper limb mass (kg)	Baseline	5.9	0.9	9	< 0.0001	Table 1	kg	Baseline vs Post 1 vs Post 2	Linear mixed model with participants set as a random effect (post-hoc: Bonferroni test)
			Post 1	4.7	1.1	9
			Post 2	4.8	0.9	8
	Baseline > Post 1 and Post 2	Fat upper limb mass (kg)	Baseline	5.9	1.6	9	< 0.0001	Table 1	kg	Baseline vs Post 1 vs Post 2	Linear mixed model with participants set as a random effect (post-hoc: Bonferroni test)
			Post 1	3.7	1.2	9
			Post 2	3.4	1.8	8
	Baseline > Post 1 and Post 2	Trunk mass (kg)	Baseline	59	6.4	9	< 0.0001	Table 1	kg	Baseline vs Post 1 vs Post 2	Linear mixed model with participants set as a random effect (post-hoc: Bonferroni test)
			Post 1	44.6	9.4	9
			Post 2	41.2	12.3	8
	Baseline > Post 1 and Post 2	Lean trunk mass (kg)	Baseline	26.7	3	9	0.012	Table 1	kg	Baseline vs Post 1 vs Post 2	Linear mixed model with participants set as a random effect (post-hoc: Bonferroni test)
			Post 1	24.8	3.4	9
			Post 2	24.7	3.5	8
	Baseline > Post 1 > Post 2	Fat trunk mass (kg)	Baseline	33.4	5.1	9	< 0.0001	Table 1	kg	Baseline vs Post 1 vs Post 2	Linear mixed model with participants set as a random effect (post-hoc: Bonferroni test)
			Post 1	20.4	7.7	9
			Post 2	15.7	8.4	8
2. Effect of bariatric surgery on standing metabolic rate	Baseline > Post 1 and Post 2	SMR (W)	Baseline	131.4	15.5	9	< 0.0001	Table 1	W	Baseline vs Post 1 vs Post 2	Linear mixed model with participants set as a random effect (post-hoc: Bonferroni test)
			Post 1	98.2	19.7	9
			Post 2	107.8	15.4	9
	No significant difference	Adjusted SMR‡ (W)	Baseline	117.1	23.5	9	0.128	Table 1	W	Baseline vs Post 1 vs Post 2	Linear mixed model with participants set as a random effect with body mass as covariate (post-hoc: Bonferroni test)	Body mass as covariate
			Post 1	103.1	16.5	9
			Post 2	117.1	18.2	9
	Baseline > Post 1 > Post 2	SMR (W/kg)	Baseline	1.15	0.11	9	0.019	Table 1	W/kg	Baseline vs Post 1 vs Post 2	Linear mixed model with participants set as a random effect (post-hoc: Bonferroni test)
			Post 1	1.16	0.21	9
			Post 2	1.4	0.22	9
	Baseline > Post 1	Adjusted SMR§ (W)	Baseline	125.6	18.3	9	0.026	Table 1	W	Baseline vs Post 1 vs Post 2	Linear mixed model with participants set as a random effect with lean body mass as covariate (post-hoc: Bonferroni test)	Lean body mass as covariate
			Post 1	101.3	16.5	9
			Post 2	108.3	16.2	9
	Baseline > Post 1	SMR (W/kg lean body mass)	Baseline	2.52	0.33	9	0.049	Table 1	W/kg lean body mass	Baseline vs Post 1 vs Post 2	Linear mixed model with participants set as a random effect (post-hoc: Bonferroni test)
			Post 1	2.15	0.34	9
			Post 2	2.33	0.34	8
3. Effect of bariatric surgery on spatiotemporal parameters and vertical displacements	Baseline > Post 1 and Post 2	Step length (m)	Baseline*	0.6	0.13	9	< 0.0001	Table 2	m	Baseline vs Post 1 vs Post 2	Linear mixed effects analysis of the relationships between conditions (walking speed) and time (post-hoc: Bonferroni test)
			Post 1*	0.62	0.13	9
			Post 2*	0.64	0.13	9
	Baseline > Post 1 and Post 2	Step duration (s)	Baseline*	0.61	0.11	9	< 0.0001	Table 2	s	Baseline vs Post 1 vs Post 2	Linear mixed effects analysis of the relationships between conditions (walking speed) and time (post-hoc: Bonferroni test)
			Post 1*	0.62	0.12	9
			Post 2*	0.62	0.12	9
	Baseline > Post 1 and Post 2	Single support duration (s)	Baseline*	0.8	0.09	9	< 0.0001	Table 2	s	Baseline vs Post 1 vs Post 2	Linear mixed effects analysis of the relationships between conditions (walking speed) and time (post-hoc: Bonferroni test)
			Post 1*	0.89	0.13	9
			Post 2*	0.87	0.11	9
	Baseline > Post 2	Double support duration (s)	Baseline*	0.42	0.14	9	0.04	Table 2	s	Baseline vs Post 1 vs Post 2	Linear mixed effects analysis of the relationships between conditions (walking speed) and time (post-hoc: Bonferroni test)
			Post 1*	0.38	0.16	9
			Post 2*	0.37	0.15	9
	Baseline > Post 2	Vertical displacements of CM (cm)	Baseline*	3.7	1.2	9	0.026	Table 2	cm	Baseline vs Post 1 vs Post 2	Linear mixed effects analysis of the relationships between conditions (walking speed) and time (post-hoc: Bonferroni test)
			Post 1*	3.7	1.1	9
			Post 2*	3.6	1.1	9
4. Effect of bariatric surgery on kinematics	Baseline < Post 1	Hip, average angular position (stance) (°)	Baseline*	-0.6	6.5	9	0.01	Table 3	°	Baseline vs Post 1 vs Post 2	Linear mixed effects analysis of the relationships between conditions (walking speed) and time (post-hoc: Bonferroni test)
			Post 1*	2.3	6.5	9
			Post 2*	0.63	4.6	8
	Baseline < Post 1 > Post 2	Hip, average angular position (swing) (°)	Baseline*	27.5	5	9	< 0.0001	Table 3	°	Baseline vs Post 1 vs Post 2	Linear mixed effects analysis of the relationships between conditions (walking speed) and time (post-hoc: Bonferroni test)
			Post 1*	31.5	5.7	9
			Post 2*	29.7	5.5	8
	Baseline > Post 1 and Post 2	Knee, average angular position (stance) (°)	Baseline*	16.2	4.5	9	0.01	Table 3	°	Baseline vs Post 1 vs Post 2	Linear mixed effects analysis of the relationships between conditions (walking speed) and time (post-hoc: Bonferroni test)
			Post 1*	14.2	3.5	9
			Post 2*	13.9	4.1	8
	Baseline > Post 1 and Post 2	Knee, flexion at the heel strike (°)	Baseline*	9.6	5.3	9	0.004	Table 3	°	Baseline vs Post 1 vs Post 2	Linear mixed effects analysis of the relationships between conditions (walking speed) and time (post-hoc: Bonferroni test)
			Post 1*	6.9	3.8	9
			Post 2*	7.1	5	8
	Baseline > Post 1 and Post 2	Knee, maximal flexion (early stance) (°)	Baseline*	22.8	5.5	9	< 0.0001	Table 3	°	Baseline vs Post 1 vs Post 2	Linear mixed effects analysis of the relationships between conditions (walking speed) and time (post-hoc: Bonferroni test)
			Post 1*	20.1	3.9	9
			Post 2*	19.3	4.8	8
	No significant difference	Knee, Delta ROM (early stance) (°)	Baseline*	12.8	4.4	9	0.136	Table 3	°	Baseline vs Post 1 vs Post 2	Linear mixed effects analysis of the relationships between conditions (walking speed) and time (post-hoc: Bonferroni test)
			Post 1*	13.2	4.3	9
			Post 2*	12.1	3.7	8
	No significant difference	Ankle, average angular position (stance) (°)	Baseline*	3.7	4.7	9	0.119	Table 3	°	Baseline vs Post 1 vs Post 2	Linear mixed effects analysis of the relationships between conditions (walking speed) and time (post-hoc: Bonferroni test)
			Post 1*	5.2	5.6	9
			Post 2*	5.3	2.8	8
5. Effect of bariatric surgery on energetics of walking	Baseline > Post 1 > Post 2	Net energy cost (NCw, J/m)	Baseline*	312.3	60.3	9	< 0.0001	Figure 1	J/m	Baseline vs Post 1 vs Post 2	Linear mixed effects analysis of the relationships between conditions (walking speed) and time (post-hoc: Bonferroni test)
			Post 1*	238.9	51.9	9
			Post 2*	198.4	41.7	9
	Post 2 < Baseline and Post 1	NCw (J/kg/m)	Baseline*	2.72	0.45	9	< 0.0001	Figure 1	J/kg/m	Baseline vs Post 1 vs Post 2	Linear mixed effects analysis of the relationships between conditions (walking speed) and time (post-hoc: Bonferroni test)
			Post 1*	2.81	0.51	9
			Post 2*	2.56	0.39	9
	Baseline > Post 1 > Post 2	NCw (J/kgLM/m)	Baseline*	5.97	1.24	9	< 0.0001	Figure 1	J/kgLM/m	Baseline vs Post 1 vs Post 2	Linear mixed effects analysis of the relationships between conditions (walking speed) and time (post-hoc: Bonferroni test)
			Post 1*	5.28	1.21	9
			Post 2*	4.42	0.98	8
	Post 2 < Baseline and Post 1	Adjusted NCw (J/m)‡	Baseline*	278.7	97.5	9	0.001	Text manuscript	J/m	Baseline vs Post 1 vs Post 2	Linear mixed effects analysis of the relationships between conditions (walking speed) and time (post-hoc: Bonferroni test)	Body mass as covariate
			Post 1*	254.2	63.7	9
			Post 2*	225.4	77.1	9
	Baseline > Post 1 > Post 2	Adjusted NCw (J/m)§	Baseline*	312.4	88.8	9	< 0.0001	Text manuscript	J/m	Baseline vs Post 1 vs Post 2	Linear mixed effects analysis of the relationships between conditions (walking speed) and time (post-hoc: Bonferroni test)	Lean body mass as covariate
			Post 1*	246.1	87.4	9
			Post 2*	203.3	86.2	8
6. Effect of bariatric surgery on mechanical works and Recovery	Baseline > Post 1 > Post 2	External mechanical work (Wext, J/m)	Baseline*	33.9	4.8	9	< 0.0001	Figure 2	J/m	Baseline vs Post 1 vs Post 2	Linear mixed effects analysis of the relationships between conditions (walking speed) and time (post-hoc: Bonferroni test)
			Post 1*	26.8	4.8	9
			Post 2*	24.9	5.3	9
	No significant difference	Wext (J/kg/m)	Baseline*	0.3	0.05	9	0.04	Figure 2	J/kg/m	Baseline vs Post 1 vs Post 2	Linear mixed effects analysis of the relationships between conditions (walking speed) and time (post-hoc: Bonferroni test)
			Post 1*	0.32	0.07	9
			Post 2*	0.32	0.08	9
	Baseline > Post 1 and Post 2	Internal mechanical work (Wint, J/m)	Baseline*	34.4	9.8	9	< 0.0001	Figure 2	J/m	Baseline vs Post 1 vs Post 2	Linear mixed effects analysis of the relationships between conditions (walking speed) and time (post-hoc: Bonferroni test)
			Post 1*	23.2	6.4	9
			Post 2*	21.2	7.6	8
	Baseline > Post 1 and Post 2	Wint (J/kg/m)	Baseline*	0.3	0.07	9	< 0.0001	Figure 2	J/kg/m	Baseline vs Post 1 vs Post 2	Linear mixed effects analysis of the relationships between conditions (walking speed) and time (post-hoc: Bonferroni test)
			Post 1*	0.27	0.07	9
			Post 2*	0.26	0.07	8
	Baseline > Post 1 and Post 2	Total mechanical work (Wtot, J/m)	Baseline*	68.3	13.2	9	< 0.0001	Figure 2	J/m	Baseline vs Post 1 vs Post 2	Linear mixed effects analysis of the relationships between conditions (walking speed) and time (post-hoc: Bonferroni test)
			Post 1*	50	9.9	9
			Post 2*	46.3	11.5	8
	No significant difference	Wtot (J/kg/m)	Baseline*	0.59	0.1	9	0.359	Figure 2	J/kg/m	Baseline vs Post 1 vs Post 2	Linear mixed effects analysis of the relationships between conditions (walking speed) and time (post-hoc: Bonferroni test)
			Post 1*	0.59	0.11	9
			Post 2*	0.59	0.12	8
	Baseline > Post 1 and Post 2	Recovery (%)	Baseline*	71.2	6.4	9	< 0.0001	Figure 3	%	Baseline vs Post 1 vs Post 2	Linear mixed effects analysis of the relationships between conditions (walking speed) and time (post-hoc: Bonferroni test)
			Post 1*	68.8	5.7	9
			Post 2*	67.8	6.5	9
	Baseline > Post 1 and Post 2	Kinetic mechanical work (Wk, J/m)	Baseline*	52.3	14.6	9	< 0.0001	Supplementary file (Figure 1)	J/m	Baseline vs Post 1 vs Post 2	Linear mixed effects analysis of the relationships between conditions (walking speed) and time (post-hoc: Bonferroni test)
			Post 1*	40	12	9
			Post 2*	36.7	12.1	9
	No significant difference	Wk (J/kg/m)	Baseline*	0.46	0.13	9	0.069	Supplementary file (Figure 1)	J/kg/m	Baseline vs Post 1 vs Post 2	Linear mixed effects analysis of the relationships between conditions (walking speed) and time (post-hoc: Bonferroni test)
			Post 1*	0.47	0.15	9
			Post 2*	0.47	0.15	9
	Baseline > Post 1 and Post 2	Potential mechanical work (Wp, J/m)	Baseline*	64.7	14.1	9	< 0.0001	Supplementary file (Figure 1)	J/m	Baseline vs Post 1 vs Post 2	Linear mixed effects analysis of the relationships between conditions (walking speed) and time (post-hoc: Bonferroni test)
			Post 1*	45.8	9.9	9
			Post 2*	41.4	10.6	9
	Baseline > Post 1 and Post 2	Wp (J/kg/m)	Baseline*	0.56	0.09	9	< 0.0001	Supplementary file (Figure 1)	J/kg/m	Baseline vs Post 1 vs Post 2	Linear mixed effects analysis of the relationships between conditions (walking speed) and time (post-hoc: Bonferroni test)
			Post 1*	0.54	0.08	9
			Post 2*	0.52	0.07	9
7. Effect of bariatric surgery on mechanical efficiency	Post 2 > Post 1	Mechanical Efficiency (%)	Baseline*	22.2	3.8	9	0.016	Figure 3	%	Baseline vs Post 1 vs Post 2	Linear mixed effects analysis of the relationships between conditions (walking speed) and time (post-hoc: Bonferroni test)
			Post 1*	21.4	4.7	9
			Post 2*	23.1	4.5	8
8. Effect of bariatric surgery on preferred walking speed and physiocal activity level	Baseline < Post 1 and Post 2	Preferred walking speed (PWS) (m/s)	Baseline	1.07	0.16	9	< 0.0001	Text manuscript	m/s	Baseline vs Post 1 vs Post 2	Linear mixed model with participants set as a random effect (post-hoc: Bonferroni test)
			Post 1	1.3	0.12	9
			Post 2	1.32	0.14	9
	No significant difference	Physical activity level (score)	Baseline	7.7	1.5	9	< 0.0001	Text manuscript	Score	Baseline vs Post 1 vs Post 2	Linear mixed model with participants set as a random effect (post-hoc: Bonferroni test)
			Post 1	7.8	1.4	9
			Post 2	8.1	1.2	9
Note. * averaged values across all walking speeds at baseline, post 1 and post 2
